# Supplementary material for: Transferrin receptor 1 is a cellular receptor for human heme-albumin
Source: Commun Biol. 2020 Oct 27;3:621. doi: 10.1038/s42003-020-01294-5 (PMC7591885; doi:10.1038/s42003-020-01294-5)
Supplement: Supplementary file 3 — Supplementary Data 1 [file 42003_2020_1294_MOESM3_ESM.xlsx]

## Sheet: Figure 1
Figure 1	HSA-heme is sufficient to promote proliferation under serum- and protein- free culture conditions
	Control				8µg/ml				40µg/ml				200µg/ml
a	1	2	3	4	1	2	3	4	1	2	3	4	1	2	3	4
Medium control	17900	6720	2240	649
HSA					1530	4070	8850	1300	6900	5540	12600	3190	11100	9910	38900	5600
HSA-heme					111000	54300	82200	88300	229000	100000	208000	104000	15100	104000	251000	148000
HSA-biliverdin					6960	2360	13000	90010	17900	90000	14700	4070	13900	19400	18500	6840
	RPMI Resting			RPMI CD3/CD28			HSA CD3/CD28			HSA-heme CD3/CD28
b	1	2	3	1	2	3	1	2	3	1	2	3
Medium control	87	153	127	226	432	891
8 µg/ml							344	606	132	2751	1695	969
40 µg/ml							250	176	818	6125	3714	2250
200 µg/ml							441	2080	1178	25592	11583	14566
1 mg/ml							3135	2922	1723	48994	31879	59293
	Control		HSA		BSA
c	1	2	1	2	1	2
Medium control	8374.67	7725.67
0,32 µg/ml			7136.33	3303	4128.67	6605.67
1,6 µg/ml			20880	8728.67	7608.33	11503.3
8 µg/ml			12210	15863.3	6487.33	8433.67
40 µg/ml			11680	12211	15746.7	6015.67
200 µg/ml			71070	65940	19876.7	17873.3
1 mg/ml			175633	133067	11324.7	22413.3
	Control			8µg/ml			40µg/ml			200µg/ml
d	1	2	3	1	2	3	1	2	3	1	2	3
Medium control	1326	855	1560
HSA				3190	251	1300	5190	2590	2600	114000	65600	78600
charcoal treated HSA				35000	25000	21600	11700	9550	10300	35000	26000	26200
	Medium contr.			0,32µg/ml			1,6µg/ml			8µg/ml			40µg/ml			200µg/ml
e	1	2	3	1	2	3	1	2	3	1	2	3	1	2	3	1	2	3
Medium control	5485	2949	26467
HSA				4128.33	1946.33	25396.7	4187.67	1651.33	49896.7	6369.67	22056.7	64236.7	11621.7	7313	127743	37863.3	18873.3	313000
HSA-heme				4010.33	2890	63133.3	3303	2772	188267	62516.7	6428.67	339333	158633	67763.3	367000	221767	110067	510000
Transferrin				14216.7	4423.33	116067	63696.7	4423.67	192367	178533	22770	251000	209867	102933	327000	326433	186600	318333
		8µg/ml Tfn + 200µg/ml HSA-heme			40µg/ml Tfn + 40µg/ml HSA-heme			200µg/ml Tfn + 8µg/ml HSA-heme
	1	2	3	1	2	3	1	2	3
Gegentitration	271700	120467	315000	195400	146867	366000	388367	137600	435000

## Sheet: Figure 2
Figure 2	CD71 is the receptor for HSA-heme
	CD71 + cells			CD71 - cells
a	1	2	3	1	2	3
Medium control	11053	23448	36509	9045	12463	21872
FCS	642933	359052	523760	203421	411904	223528
HSA	49363	59467	75327	15223	23417	42019
HSA-heme	490344	280447	350488	44234	58311	64345
HSA-heme + VIP1	130322	54308	45429	25672	54384	40941
	Medium control				FCS + PMA/Ionomycin				HSA 40µg/ml + PMA/Ionomycin				HSA 200µg/ml + PMA/Ionomycin				HSA-heme 40µg/ml + PMA/Ionomycin				HSA-heme 200µg/ml + PMA/Ionomycin
b	1	2	3	4	1	2	3	4	1	2	3	4	1	2	3	4	1	2	3	4	1	2	3	4
WT	1316	952	398.5	321	24266	37542	27908	14082	4314	4693	812.5	852.5	4046	4032	743	805.5	3229	3251	723.5	710	1292	1488	476	429.5
CD71 mut	1223	1146	357	887	20219	15600	14094	10350	4964	4746	835	718	4059	4415	756.5	738	2889	2913	779.5	674.5	1401	1240	466.5	494
	FCS			FCS + FAC			HSA			HSA + FAC
c	1	2	3	1	2	3	1	2	3	1	2	3
Mock	347400	389300	465400	477600	543110	473200	236500	312390	527100	513600	600230	509700
VIP-1	86700	64200	119200	422500	490400	330000	114200	65050	110600	506400	589320	520400

## Sheet: Figure 3
Figure 3	HSA-heme uptake is mediated by endocytosis
	HSA-FITC Binding
b	1	2	3	4
PBS	20.18	30.88	14.3	17.9
VIP1	7.29	18.31	2.4	3.5
15-221	18.61	29.52	10.2	12.2
	Tfn				HSA
e	1	2	3	4	1	2	3	4
20µg/ml	61	42	26	19	15	11	18	24
100µg/ml	124	128	82	41	27	35	49	31
500µg/ml	120	136	93	99	41	56	75	53
g	HSA-heme
MitMAB	1	2	3
Mock	150000	73000	130000
0.01µM	240000	72000	230000
0.1µM	100000	31000	99000
1µM	16000	14000	15000
10µM	9600	20000	16000
	HSA-heme
Dynasore	1	2	3
Mock	73000	140000	120000
0.1µM	120000	180000	130000
1µM	110000	94000	120000
10µM	25000	40000	58000
	HSA-heme
Pitstop2	1	2	3	4	5
Mock	150000	73000	110000	140000	120000
0.1µM	190000	120000	120000	170000	140000
1µM	100000	85000	120000	120000	93000
10µM	17000	15000	20000	25000	24000

## Sheet: Figure 4
Figure 4	Utilization of HSA-heme by proliferating cells requires heme oxygenase 1
	Medium control			HSA 8µg/ml			HSA 40µg/ml			HSA 200µg/ml			HSA-heme 8µg/ml			HSA-heme 40µg/ml			HSA-heme 200µg/ml
a	1	2	3	1	2	3	1	2	3	1	2	3	1	2	3	1	2	3	1	2	3
OTHAKA	15800	29800	54300	15600	92600	54700	33600	52000	52500	35100	76700	79600	52100	135000	124000	99900	234000	185000	93500	257000	109000
YK01	12800	39100	36900	18600	38200	57600	23700	55400	49100	18500	73500	50700	22200	68000	45700	24600	45400	26300	22700	78400	44900
b	1	2	3
FCS 0h	1	1	1
FCS 4h	1.11	1.3	0.48
Medium control 4h	0.62	0.16	0.46
HSA 4h	0.58	1.37	0.93
HSA-heme 4h	4.52	5.03	10.29
FCS 24h	0.69	1.28	0.66
Medium control 24h	0.54	0.75	0.27
HSA 24h	1.18	1.43	0.41
HSA-heme 24h	11.49	25.13	19.34
FCS 48h	0.64	1.8	0.61
Medium control 48h	0.26	0.74	0.66
HSA 48h	0.84	0.75	0.34
HSA-heme 48h	4.02	11.36	9.53
c	Control			HSA-heme
Tin protoporphyrin	1	2	3	1	2	3
Mock	320000	750000	280000	73000	130000	140000
0.1µM	480000	520000	160000	21000	64000	31000
1µM	380000	670000	600000	19000	150000	46000
10µM	430000	330000	590000	17000	60000	14000

## Sheet: Figure 5
Figure 5	HSA-heme is used as iron source
	LIP
b	1	2	3
FCS	8	12	10
HSA-heme	55	38	48
FAC	34	38	34
b	Control				HSA-heme
311	1	2	3	4	1	2	3	4
Mock	690000	750000	280000	580000	73000	110000	130000	140000
1µM	44000	33000	23000	29000	19000	19000	33000	39000
0.1µM	740000	590000	250000	850000	48000	260000	120000	170000
0.01µM	610000	600000	360000	620000	110000	310000	230000	110000
	Control			HSA-heme
EDTA	1	2	3	1	2	3
Mock	320000	750000	280000	150000	110000	130000
10µM	440000	300000	440000	67000	95000	66000
1µM	590000	820000	230000	200000	170000	150000
0.1µM	810000	700000	480000	580000	220000	93000
c
TFR1	1	2	3	4
FCS	1	1	1	1
HSA-heme	0.43	0.79	0.59	0.35
FAC	0.1	0.1	0.09	0
Ferritin	1	2	3	4	5
FCS	1	1	1	1	1
HSA-heme	1.25888	1.14	0.94	0.99	1.77
FAC	0.919151	1	0	0.7	0
IRP1	1	2	3	4
FCS	1	1	1	1
HSA-heme	0.69	0.45	0.76	0.94
FAC	0.1	0.51	0.42	0
d
TFR1	1	2	3
FCS	434	414	462
HSA-heme	243	253	249
FAC	134	163	166
Ferritin	1	2	3
FCS	21	24	17
HSA-heme	39	34	34
FAC	32	33	34

## Sheet: Figure 6
Figure 6	HSA-heme influences expression of various transcription factors
		resting				+ OKT3/CD28
a	NfkB	1	2	3	4	1	2	3	4
	10% FCS	152	160	240	299	752	728	1116	1373
HSA	8µg/ml	177	190	264	379	605	584	735	1244
	40µg/ml	161	174	243	287	590	612	766	1184
	200µg/ml	148	152	222	273	627	616	778	1075
HSA-heme	8µg/ml	148	175	230	351	541	459	683	1107
	40µg/ml	150	175	231	295	564	445	719	1107
	200µg/ml	169	192	269	339	534	582	790	1195
Tfn	8µg/ml	139	165	200	271	521	453	703	790
	40µg/ml	140	167	207	226	634	615	795	761
	200µg/ml	166	171	192	196	600	583	831	1119
		resting				+ OKT3/CD28
	NFAT	1	2	3	4	1	2	3	4
	10% FCS	103	106	79.4	98.9	2690	3617	1597	2475
HSA	8µg/ml	126	160	86.3	193	2916	3706	1006	3092
	40µg/ml	112	143	75.1	97.5	2849	4141	1162	2963
	200µg/ml	103	104	70.5	92.8	2958	3802	1194	2550
HSA-heme	8µg/ml	115	128	79.3	128	2408	1972	1075	2970
	40µg/ml	113	121	79.4	102	2522	1907	1062	2772
	200µg/ml	121	127	86	113	1693	3262	1123	2884
Tfn	8µg/ml	99	139	76.9	99	2140	2145	1190	1904
	40µg/ml	103	117	75.7	85.8	3202	3240	1415	1877
	200µg/ml	100	112	75.8	86	2600	2664	1247	2813
		resting				+ OKT3/CD28
	AP1	1	2	3	4	1	2	3	4
	10% FCS	63.7	26.5	38.7	65.3	206	57.1	75.8	270
HSA	8µg/ml	52.1	41.4	34.5	58	187	131	70.4	228
	40µg/ml	45.6	36.2	30.5	41.1	181	168	52.4	223
	200µg/ml	39.7	28.1	30.8	48.9	185	89.6	66.7	260
HSA-heme	8µg/ml	49.9	44.4	34	58.1	170	81.3	62.4	220
	40µg/ml	51.9	45.7	35.7	48.8	221	84.3	59.6	242
	200µg/ml	61.3	37.7	34.7	61.3	221	149	76.3	313
Tfn	8µg/ml	69	71.4	60.8	62	186	222	69	158
	40µg/ml	177	206	62.4	178	201	289	144	315
	200µg/ml	105	155	116	410	210	205	275	696

## Sheet: Figure 7 
Figure 7	HSA-heme influences expression of various cytokines
		FCS			1% HSA			1% HSA-heme
b		1	2	3	1	2	3	1	2	3
DC's	IL 10	66.3	48.1	16.4	9.5	22.8	29.4	11	7.7	14.1
	IL 12p40	119.25	7.5	0	0	1.4	4.6	0	0	1.2
	IL 6	6.04	10.3	7.6	25.6	25.2	6.7	16.2	18.5	42.5
	TNFa	169.01	206.2	11.2	7.8	25	19.7	96.7	54.2	185
mature DC's	IL 10	1747.93	705.2	1276.3	1615.5	715.1	2795.9	28.5	55.3	321.6
	IL 12p40	5645.99	4251.2	1912.5	2234.2	1912.2	2432.8	7.9	53.8	666.7
	IL 6	4942.2	5990.1	7568.8	5268.9	6985.3	4583.2	209.1	2466.6	3671.4
	TNFa	6245.45	6008.6	6434.6	6214.9	5654.4	5880.8	578	2403.4	5786.1

## Sheet: Figure 8
Figure 4	Abraxane induced cell death is executed in part via CD71
	HSA			Abraxane
a	1	2	3	1	2	3
10 mg/ml	2.88	3.1	1.86	1.58	1.74	1.16
20 mg/ml	3.84	4.31	3.43	2.59	3.47	2.91
40 mg/ml	6.85	7	5.86	7.78	8.54	9.01
	Medium control			Abraxane
b	1	2	3	1	2	3
Medium control	11900	13200	13800
FCS				307000	396000	397000
0.3125 ng/ml				474000	454000	504000
0.625 ng/ml				610000	489000	617000
1.25 ng/ml				560000	550000	561000
2.5 ng/ml				654000	454000	649000
5 ng/ml				345000	145000	338000
10 ng/ml				63100	60900	69000
	Abraxane
d	1	2	3
Mock	80	80	80
VIP1	89.08	80.128	87.992
5-528	66.056	56.96	47.816
15-221	84.656	78.256	82.192
13-344	85.264	84.688	82.624
